# Supplementary material for: A shortcut for multiple testing on the directed acyclic graph of gene ontology
Source: BMC Bioinformatics. 2014 Nov 1;15(1):349. doi: 10.1186/s12859-014-0349-3 (PMC4232707; doi:10.1186/s12859-014-0349-3)
Supplement: Additional file 2 — Short focus level R code help file. [file 12859_2014_349_MOESM2_ESM.zip]

Archive with 1 entries (1 files):
- 6458614211299644_add2.htm
