# Supplementary material for: A shortcut for multiple testing on the directed acyclic graph of gene ontology
Source: BMC Bioinformatics. 2014 Nov 1;15(1):349. doi: 10.1186/s12859-014-0349-3 (PMC4232707; doi:10.1186/s12859-014-0349-3)
Supplement: Additional file 3 — Full legend to Figure 9. [file 12859_2014_349_MOESM3_ESM.csv]

Node.Number	GO.ID	Description	SFL.adjusted.pvalue
1	GO:0008150	biological_process	0
2	GO:0000003	reproduction	0.000781339959898336
3	GO:0008152	metabolic process	0
4	GO:0009987	cellular process	0
5	GO:0016265	death	0.000159022429168765
6	GO:0016032	viral process	4.21836762720673e-06
7	GO:0002376	immune system process	0.00108150739222063
8	GO:0040011	locomotion	5.57853185838564e-05
9	GO:0050896	response to stimulus	3.43742367903133e-10
10	GO:0071840	cellular component organization or biogenesis	1.76601429726642e-05
11	GO:0051704	multi-organism process	5.78669388227038e-05
12	GO:0019953	sexual reproduction	0.000781339959898336
13	GO:0022414	reproductive process	0.0240201446446862
14	GO:0044281	small molecule metabolic process	1.88149495983225e-11
15	GO:0044238	primary metabolic process	0
16	GO:0006807	nitrogen compound metabolic process	0
17	GO:0044237	cellular metabolic process	0
18	GO:0009058	biosynthetic process	0
19	GO:0043170	macromolecule metabolic process	0
20	GO:0009056	catabolic process	4.38958215775997e-06
21	GO:0006928	cellular component movement	0.00121294543475549
22	GO:0051301	cell division	5.79500447628334e-10
23	GO:0007049	cell cycle	4.58138298637945e-05
24	GO:0008219	cell death	0.000159022429168765
25	GO:0051716	cellular response to stimulus	5.3536069194803e-10
26	GO:0006955	immune response	0.00108150739222063
27	GO:0006950	response to stress	4.28474451252825e-06
28	GO:0007610	behavior	0.00234172735151188
29	GO:0009607	response to biotic stimulus	0.0212451739253872
30	GO:0071841	cellular component organization or biogenesis at cellular level	0.00419280533722073
31	GO:0042221	response to chemical	1.74514017103888e-05
32	GO:0044085	cellular component biogenesis	0.0409061464027292
33	GO:0016043	cellular component organization	0.00299925576358438
34	GO:0044419	interspecies interaction between organisms	0.00271976650584969
35	GO:0009566	fertilization	0.0240201446446862
36	GO:0005975	carbohydrate metabolic process	0.0311996823441381
37	GO:0006082	organic acid metabolic process	0.00725237744072
38	GO:0009308	amine metabolic process	9.53617856680467e-05
39	GO:0034641	cellular nitrogen compound metabolic process	0
40	GO:0046483	heterocycle metabolic process	9.22965460034564e-05
41	GO:0044249	cellular biosynthetic process	4.18688339812243e-13
42	GO:0019538	protein metabolic process	0.00216847068312444
43	GO:0009059	macromolecule biosynthetic process	7.09491007444552e-07
44	GO:0044260	cellular macromolecule metabolic process	0
45	GO:0044248	cellular catabolic process	0.00238826197276561
46	GO:0009057	macromolecule catabolic process	0.00718321854904665
47	GO:0000278	mitotic cell cycle	4.58138298637945e-05
48	GO:0022402	cell cycle process	8.51523755827088e-05
49	GO:0012501	programmed cell death	0.00222061318451821
50	GO:0033554	cellular response to stress	4.28474451252825e-06
51	GO:0002250	adaptive immune response	0.00108150739222063
52	GO:0071216	cellular response to biotic stimulus	0.0212451739253872
53	GO:0006952	defense response	0.000293535560268344
54	GO:0071843	cellular component biogenesis at cellular level	0.0409061464027292
55	GO:0009636	response to toxic substance	0.014009712069358
56	GO:0051707	response to other organism	0.0212451739253872
57	GO:0006139	nucleobase-containing compound metabolic process	0
58	GO:0071941	nitrogen cycle metabolic process	2.06590105022997e-07
59	GO:0044106	cellular amine metabolic process	9.53617856680467e-05
60	GO:0043603	cellular amide metabolic process	0.00074721156037994
61	GO:0044271	cellular nitrogen compound biosynthetic process	3.35637018599939e-12
62	GO:0072527	pyrimidine-containing compound metabolic process	9.22965460034564e-05
63	GO:0018130	heterocycle biosynthetic process	9.22965460034564e-05
64	GO:0006508	proteolysis	0.0347487326864227
65	GO:0034645	cellular macromolecule biosynthetic process	8.91776500776941e-06
66	GO:0072376	protein activation cascade	0.0320292806038464
67	GO:0006914	autophagy	0.00238826197276561
68	GO:0006915	apoptotic process	0.00222061318451821
69	GO:0002460	adaptive immune response based on somatic recombination of immune receptors built from immunoglobulin superfamily domains	0.00271199979436071
70	GO:0045087	innate immune response	0.00108150739222063
71	GO:0002209	behavioral defense response	0.00234172735151188
72	GO:0022613	ribonucleoprotein complex biogenesis	0.0409061464027292
73	GO:0060992	response to fungicide	0.014009712069358
74	GO:0009617	response to bacterium	0.0212451739253872
75	GO:0009620	response to fungus	0.0212451739253872
76	GO:0055086	nucleobase-containing small molecule metabolic process	0.00225326911850407
77	GO:0019627	urea metabolic process	0.00074721156037994
78	GO:0043604	amide biosynthetic process	0.00074721156037994
79	GO:0090304	nucleic acid metabolic process	5.41478973883351e-10
80	GO:0072528	pyrimidine-containing compound biosynthetic process	9.22965460034564e-05
81	GO:0010467	gene expression	2.6466828728644e-10
82	GO:0042254	ribosome biogenesis	0.0409061464027292
83	GO:0006753	nucleoside phosphate metabolic process	0.0324519439739979
84	GO:0000050	urea cycle	0.00074721156037994
85	GO:0034654	nucleobase-containing compound biosynthetic process	2.93017718838317e-09
86	GO:0009116	nucleoside metabolic process	0.00225326911850407
87	GO:0090305	nucleic acid phosphodiester bond hydrolysis	2.0676875687831e-05
88	GO:0016070	RNA metabolic process	2.90150346960149e-06
89	GO:0006259	DNA metabolic process	0.000163464546886306
90	GO:0006974	cellular response to DNA damage stimulus	4.28474451252825e-06
91	GO:0009117	nucleotide metabolic process	0.0324519439739979
92	GO:0009163	nucleoside biosynthetic process	0.00225326911850407
93	GO:0009119	ribonucleoside metabolic process	0.00225326911850407
94	GO:0006213	pyrimidine nucleoside metabolic process	0.00225326911850407
95	GO:0034660	ncRNA metabolic process	2.90150346960149e-06
96	GO:0016071	mRNA metabolic process	0.00062554880539667
97	GO:0006396	RNA processing	3.4501319339409e-05
98	GO:0006310	DNA recombination	0.000163464546886306
99	GO:0006281	DNA repair	0.000163464546886306
100	GO:0009133	nucleoside diphosphate biosynthetic process	0.0324519439739979
101	GO:0009165	nucleotide biosynthetic process	0.0324519439739979
102	GO:0006220	pyrimidine nucleotide metabolic process	0.0324519439739979
103	GO:0046131	pyrimidine ribonucleoside metabolic process	0.0249624757356851
104	GO:0046134	pyrimidine nucleoside biosynthetic process	0.00225326911850407
105	GO:0006399	tRNA metabolic process	0.0122129102530684
106	GO:0006397	mRNA processing	0.0272127877401053
107	GO:0008380	RNA splicing	0.0473254559091216
108	GO:0000725	recombinational repair	0.000163464546886306
109	GO:0006290	pyrimidine dimer repair	0.000163464546886306
110	GO:0006302	double-strand break repair	0.000163464546886306
111	GO:0009132	nucleoside diphosphate metabolic process	0.0324519439739979
112	GO:0006221	pyrimidine nucleotide biosynthetic process	0.0324519439739979
113	GO:0000724	double-strand break repair via homologous recombination	0.000163464546886306
